# Supplementary material for: Low-coverage whole genome sequencing of eleven species/subspecies in Dioscorea sect. Stenophora (Dioscoreaceae): comparative plastome analyses, molecular markers development and phylogenetic inference
Source: Front Plant Sci. 2023 Jun 6;14:1196176. doi: 10.3389/fpls.2023.1196176 (PMC10281252; doi:10.3389/fpls.2023.1196176)
Supplement: Supplementary file 3 [file Table_2.xlsx]

## Sheet: Sheet1
Table S2 Plastome-derived SSRs in the 12 Stenophpra species/subspecies
Type	Length	D. banzhuana	D. biformifolia	D. collettii	D. deltoidea	D. futschauensis	D. gracillima	D. nipponica	D. nipponica subsp. rosthorni	D. spongiosa	D. tokoro	D. villosa	D. zingiberensis
A/T	10	28	29	17	18	16	22	22	22	18	18	25	27
	11	9	15	12	10	11	8	13	12	10	10	12	19
	12	4	1	2	4	4	3	3	4	4	4	4	5
	13	2	2	2	1	3	4	2	2	1	1		2
	14	3	2		2	1	1			2	2	1	1
	15				1		1			1	1	1
	16	1		2				1
	17								1
C/G	10						1						1
	11				1	1				1	1
	12												2
	13											1
	14				1					1	1
	15		1					1	1
AG/CT	10	4	4	4	4	4	4	3	3	4	4	4	4
AT/AT	10	4	5	8	8	8	7	7	7	8	8	9	7
	12	3	4	1	2	2	2			2	2	2	1
	14		1		1	1	2	1	1	1	1	1
	16	1		1	1	2		3	3	1	1		3
	18		2		1			1	1	1	1	1	1
	20	1	1	1			1					1
	22			2
	26	1
	30						1
AAG/CTT	12	4	4	4	4	4	4	3	3	4	4	4	4
AGC/CTG	12			1
AGG/CCT	12			1			1	1	1			1	1
AAAC/GTTT	12	1	1	1	1	1	1	1	1	1	1	1	1
AAAG/CTTT	12	1		1
AAAT/ATTT	12	4	4	4	3	3	3	3	3	3	3	3	3
AAGC/CTTG	12			1	1	1	1	1	1	1	1	1	1
AATG/ATTC	12	1	1	1	1	1	1	1	1	1	1	1	1
AATT/AATT	12	1	1	1	1	1	1	1	1	1	1	1	1
AGAT/ATCT	12	3	3	3	3	3	3	3	3	3	3	3	2
	16												1
AAAAT/ATTTT	15	1		2	1	1	1	1	1	1	1	1	1
AAATC/ATTTG	15			1	1	1		1	1	1	1	1
AAATT/AATTT	15				1	1				1	1
AATAG/ATTCT								1	1
AATAT/ATATT								1	1
ACTAG/AGTCT	15			1	1	1	1			1	1	1	1
AGCGC/CGCTG	15			1	1		1	1	1	1	1	1
AAATAT/ATATTT	18	1		1	1	1	1	1	1	1	1	1	1
AAGTAT/ACTTAT	18		1
ATATCC/ATATGG	18	2	2	2	2	2	2	2	2	2	2	2	2
