# Supplementary material for: Low-coverage whole genome sequencing of eleven species/subspecies in Dioscorea sect. Stenophora (Dioscoreaceae): comparative plastome analyses, molecular markers development and phylogenetic inference
Source: Front Plant Sci. 2023 Jun 6;14:1196176. doi: 10.3389/fpls.2023.1196176 (PMC10281252; doi:10.3389/fpls.2023.1196176)
Supplement: Supplementary file 4 [file Table_3.xlsx]

## Sheet: Sheet1
Table S3 Polymorphic nuclear SSRs detected in Dioscorea sect. Stenophora
SSRID	Type	D. banzhuana	D. biformifolia	D. collettii	D. deltoidea	D. futschauensis	D. gracillima	D. nipponica	D. nipponica subsp. Rosthorni	D. spongiosa	D. tokoro	D. zingiberensis	Std_dev	MissingRate	Upstream_100bp	Downstream_100bp
nSSR_1	AAT	5|C4314555:237-451|+	3|C3280094:413-421|-	4|C2423591:411-422|-	4|C3001931:418-429|-	4|C2190398:662-673|+	N/A	4|C3997921:1302-1313|+	4|C4875329:422-433|-	N/A	4|C1951440:418-429|-	4|C3267387:2811-2822|+	0.47	0.18	AGAATGGAAATCTTTAATTTTACTTCGGGGTTTATGCACCTTTCTGAATGAGCTAGCTCTTTCCACGCATTGGCACAACAAAAGAAAAGGCATTGGCAGA	ATTAAATAAATAATAAGACATTTCATTGCCTCGAGTCGAAGGAAGTATCGAATCGAAAGCCGGCTTCATAAGAAAAGTACACCATGTTGGAAGTGAAACA
nSSR_2	AG	8|C3873109:120-335|+	6|C3020112:120-131|+	3|C2425331:562-567|+	N/A	N/A	8|C3939236:340-355|+	6|C3993397:1205-1216|+	6|C4876801:401-412|-	N/A	N/A	3|C3230010:697-702|+	1.91	0.36	CTGCTCATCCAGTTCTTTACTGGTTCCTTTCTATCTGCATTTAATAAGATATCTCTTATTAACAAAATGAAACTAAGATGAGAGTGACAATCTGAATGAA	ATGATCATTACTCTTCTTGAGATGAGAGGATCCATGAGAATTACAGACATTGCAGCCAAGAACCACATCAATTTCAGGAGCAGGAGCTTCAACCAGTTGC
nSSR_3	AT	6|C4427821:143-354|+	N/A	6|C2427127:468-479|-	8|C3001647:560-575|-	8|C2190434:3077-3092|+	8|C4134150:1544-1559|-	N/A	6|C4534547:302-313|+	8|C2841329:2426-2441|-	N/A	6|C3260491:852-863|-	1	0.27	TCAACTATCTCTAAAAATTTAAAGACAGACTCCTTCCGAACCGAAGTCACAAGCTTGAGAATTCATTTCATCTTCCTATATGTTTAACACAAGAGCAGAA	TAATATTATTATTTTATTATAGTGATCAAATCAACGTTTTATTCGGCTTTTCTACATAACACGCATATCGAGGCTAAGTGGAAACCTTTCCTCTTTAACA
nSSR_4	CAG	5|C3938607:130-344|+	5|C3188124:534-548|+	N/A	N/A	N/A	5|C3959112:442-456|+	4|C3563477:266-277|+	4|C4496303:288-299|+	N/A	5|C1737353:253-267|+	N/A	0.47	0.45	AGATTGCAAGTTAAAGTATTGACTAAATTGTTTTTTATACAACCAACAGTTTCAAAGACCAATGAATCCGAATATGCTTCACCCTCAAACCCTGACCTTC	CTGCAGCAATGGGAGAAAATGCGGCGACTACGCCTTGCCAACGCACAGCGGGCGCCCATGATGACTATGGATAAAGATCAAACCATGGCAGATGTCAAAC
nSSR_5	GCA	5|C4189237:48-262|+	3|C3147974:204-212|+	4|C2136346:100-111|+	N/A	N/A	4|C3028732:111-122|+	N/A	4|C4482319:292-303|+	N/A	N/A	4|C3237586:181-192|+	0.58	0.45	CCCAAAATTCACTTATTTATCAACAACAACTCCAGCAGCAATTGTTAAAGCAGAAAATACAACATCCTTCACTCCTTCAACCTCATACGCAACAACAGCT	GTCCCTATTGCAGCAAAACCCACTGCAATCTTCGCAACAGTCTTTGATGCAAATGTCATGCAGTATGCCAGCAAGCCAAACTAATATTCAACAATCACAG
nSSR_6	TA	6|C4241787:147-358|+	6|C2700070:128-139|-	4|C2040673:110-117|+	N/A	N/A	5|C3807928:303-312|-	5|C3338767:181-190|+	5|scaffold6428:967-976|-	N/A	N/A	N/A	0.69	0.45	AAGAACCGCTTTTCCTGCACAGGTCTTAACTGGCTTCTGCTTTCTGAAAAACTTATGAGAACATTTAAATTCGTGGTCTTAGCTGACTAAAGGCCTTTGC	TCATTGTTTGATTCTCTCAGGTTCAGATATGCATAAGGATGCAATACCAACCTCTTGCTGAGAACCAGTTCAAAAAAGTGATCAAGGACAATTATTATAA
nSSR_7	TA	6|C4561959:332-543|+	3|C3281146:2535-2540|+	5|C2424789:232-241|-	4|C3002083:1681-1688|-	4|C2190480:5682-5689|-	N/A	4|C3999703:2113-2120|-	4|C4877601:1133-1140|-	4|C2841317:1573-1580|-	4|C1960628:7606-7613|+	6|C3074352:110-121|-	0.92	0.09	CTTATCCGAAAAGGTATCCAAATCGACGGGGGCCAGCTGGGACTATGGATTCTTTTATTCACATCTCCTAATCTAGAAGAAAAAAGAAAAGTTATTATAT	TTATATGGCGCAAGGTTCGTTGGATGGCGGAATCACCTTAGCTGTAGGGGGGAGAGAGAGATCAACCCTGTTGTTTGCGCTACTTTCTTTTTATCTTTTT
nSSR_8	TA	8|C4564621:277-492|+	6|C3280858:1417-1428|+	6|C2427121:1409-1420|+	6|C3002193:781-792|-	6|C2146230:206-217|-	N/A	8|C3979157:570-585|+	8|C4870481:435-450|-	6|C2838523:190-201|+	6|C1947368:489-500|+	8|C3267119:2419-2434|+	0.98	0.09	ATAGAAGATGCAGCAGAGTCAAGGTTGGCAGTAAGATCTATCTCTTTAGCGGTTTTACTAACGGAACACATTATTATACAATTCACTATATATATCTAGT	GTTTTCATAAGTATTCCTTTTATTTCATCATTTGATGTGACATCATCTTTCTCTTACTGTTAAGTATATAAGAAGAAACTTCAGTTCATAAATTACTTTT
nSSR_9	TA	8|C3946899:126-341|+	N/A	8|C2427131:1053-1068|+	8|C2993298:303-318|-	8|C2190452:3108-3123|+	6|C4138140:983-994|-	8|C3999889:3973-3988|-	N/A	8|C2840421:303-318|-	8|C1954526:835-850|-	N/A	0.66	0.27	ACAACTATCAAAGTAACGTGGGGTTGAAACACGAGAGTGCCCGCCCTTTCTGTCAAGTAGACTACTTTTTCCGGAACGCAGTCCGGGATAACCGTGACCG	AAGATATATCTTCGATGCTGTCATTTCGAAATGTCCGCTTCAACCGCTATTTCACCTCCCAAAAAGCTAAGTTGGCTTGACGAGCGCAGATGAGGAAGCG
nSSR_10	TCA	5|C4264705:103-317|+	4|C3174198:190-201|+	N/A	N/A	N/A	5|C3912482:180-194|-	5|C3256003:108-122|+	5|C4853373:957-971|-	N/A	N/A	5|C3123900:567-581|+	0.37	0.45	ATCCGCCAACCCAACAGCTGCCACTCTGAACCCGTTCGAATGGTGCCCGTTCGACTCTGATCTCCTTCCAATCCCTGTCTCCTCTTCATCAGCATCGCTC	GCGTCGATGATTCCCTCATCTCCACCGTTGCTCCTACCACCGTTTGCCACCTTCCCAGTTCGTTCATCACCTTCTACCTCGCCGCTCACAGGATCCTCGT
nSSR_11	TCT	5|C4532241:415-629|+	5|C3014788:367-381|+	N/A	N/A	N/A	4|C3934370:376-387|+	5|C3697109:341-355|+	5|C4526161:208-222|+	N/A	N/A	5|C3031644:309-323|-	0.37	0.45	TTCATGATGCCCATGGCCTTGCTTGAGATCCCAATATCAGGGTGCACCTGCTTCAAAACCTTGAAGATGTAGATCTTATAGGTCTCGATGCCCTTCTTCA	TGTCTCCAGAGTCCTTGGTAGGGAGACGCTTCTCAGCCTTGGGCTTCTTCTCGGCAGGGGCCTTCTCGGCGACGGTCTTCTTCTCCTTCTCCTCGGCCGG
nSSR_12	TGC	5|C3937779:97-311|+	5|C2850452:115-129|+	N/A	4|C2878535:114-125|-	N/A	N/A	4|C3980331:254-265|+	4|C4812551:902-913|+	N/A	N/A	5|C2996336:313-327|+	0.5	0.45	GATCCCAAATGCAAAGTACATCATTGAGAAGACAAATATGATCGAAATCCATACCAGATCTCGCCGAGAACCGACTCAGTCGGAATCAGCGGCGATCGTT	TGGAGGCGTTCGAGCGCCTTCTGGTGCGCCCAAGTCTCGATAGTGAGATCAGGCTTGGCGTTGAGCCCCACGCCAAGGATCACAATGGTGAGGAACGACG
